# Supplementary material for: Complete genome sequencing of a Tequintavirus bacteriophage with a broad host range against Salmonella Abortus equi isolates from donkeys
Source: Front Microbiol. 2022 Aug 16;13:938616. doi: 10.3389/fmicb.2022.938616 (PMC9424859; doi:10.3389/fmicb.2022.938616)
Supplement: Supplementary file 4 [file Data_Sheet_1.xlsx]

## Sheet: one step growth curve
Time (min)	lg(PFU/mL)
X	Y1	Y2	Y3
0	5.5	5.4	5.45
5	5.19	5.1	5.24
10	5.23	5.36	5.26
15	5.54	5.44	5.65
20	5.74	5.58	5.76
25	5.91	5.88	5.85
30	6.24	6.45	6.28
35	6.91	6.86	6.79
40	7.74	7.58	7.61
45	7.76	7.78	7.63
50	8.25	8.3	8.35
55	8.24	8.34	8.28
60	8.26	8.38	8.32
80	8.54	8.68	8.64
100	8.75	8.85	8.71
120	8.93	8.91	8.98
150	8.94	8.85	8.97
180	8.88	8.79	9.02

## Sheet: OD600
Time	1			0.1			0.01			0.001			0.0001			positive control			negative control
0	0.057	0.057	0.059	0.057	0.062	0.061	0.057	0.059	0.061	0.058	0.059	0.062	0.058	0.059	0.062	0.06	0.061	0.064	0.049	0.047	0.047
1	0.056	0.05	0.053	0.071	0.079	0.076	0.076	0.089	0.091	0.078	0.081	0.098	0.077	0.078	0.098	0.094	0.092	0.103	0.04	0.042	0.045
2	0.05	0.052	0.05	0.056	0.058	0.055	0.071	0.069	0.058	0.111	0.103	0.105	0.123	0.125	0.124	0.136	0.137	0.143	0.043	0.046	0.051
3	0.049	0.048	0.048	0.054	0.053	0.051	0.054	0.057	0.054	0.06	0.061	0.058	0.092	0.083	0.08	0.202	0.208	0.22	0.044	0.046	0.04
4	0.05	0.051	0.048	0.052	0.048	0.049	0.056	0.056	0.052	0.059	0.06	0.055	0.078	0.072	0.073	0.234	0.251	0.25	0.04	0.047	0.034
5	0.048	0.047	0.048	0.049	0.048	0.049	0.052	0.05	0.051	0.055	0.054	0.055	0.071	0.069	0.07	0.242	0.259	0.258	0.04	0.039	0.035
6	0.051	0.049	0.046	0.049	0.047	0.046	0.051	0.053	0.051	0.053	0.054	0.054	0.067	0.069	0.069	0.274	0.264	0.264	0.045	0.039	0.033
7	0.048	0.047	0.051	0.047	0.046	0.049	0.05	0.049	0.05	0.053	0.052	0.053	0.068	0.066	0.067	0.309	0.315	0.313	0.038	0.039	0.035
8	0.05	0.051	0.048	0.049	0.048	0.048	0.051	0.05	0.05	0.053	0.051	0.053	0.068	0.069	0.07	0.341	0.326	0.327	0.034	0.035	0.041
9	0.048	0.049	0.049	0.048	0.047	0.049	0.051	0.051	0.053	0.054	0.057	0.06	0.07	0.071	0.073	0.351	0.343	0.344	0.042	0.042	0.043
10	0.049	0.053	0.048	0.051	0.052	0.049	0.051	0.049	0.054	0.077	0.078	0.078	0.115	0.112	0.103	0.383	0.396	0.394	0.04	0.038	0.033
24	0.163	0.165	0.048	0.234	0.235	0.221	0.275	0.262	0.264	0.308	0.314	0.312	0.317	0.315	0.328	0.604	0.606	0.632	0.046	0.046	0.047

## Sheet: logCFU
Time	1			0.1			0.01			0.001			0.0001			positive control
0	6.75	6.75	6.75	6.75	6.75	6.75	6.75	6.75	6.75	6.75	6.75	6.75	6.75	6.75	6.75	6.75	6.75	6.76
2	6.41	6.453	6.58206	6.905	6.90309	6.93424	7.07918	7.08	7.07609	7.10412	7.11	7.19527	7.53045	7.56	7.39004	7.78242	7.789	7.69794
4	6.43	6.389	6.37321	6.786	6.69897	6.79036	6.95424	7.01	7	7.07918	7.068	7.17609	7.67609	7.673	7.70412	8.43347	8.44	8.28124
6	6.31	6.316	6.43124	6.772	6.70206	6.77815	6.99139	7.015	7.01394	7.11394	7.187	7.19045	7.60412	7.61	7.70103	8.79123	8.898	8.9086
8	6.34	6.419	6.40757	6.701	6.69897	6.8451	7.02613	6.927	6.96	7.27609	7.279	7.20412	7.62305	7.622	7.6901	9.05527	9.024	8.99951
10	6.41	6.492	6.49	6.789	6.77815	6.85424	7.25412	7.183	7.18045	7.34407	7.341	7.4624	7.8202	7.951	7.94819	9.28382	9.379	9.37291
24	6.96173	6.954	7.03	7.31	7.30321	7.19757	7.62119	7.758	7.7569	8.13988	8.147	8.12057	8.92272	8.809	8.8014	9.38917	9.491	9.48021
